# Supplementary material for: Innate Immune Recognition of Yersinia pseudotuberculosis Type III Secretion
Source: PLoS Pathog. 2009 Dec 4;5(12):e1000686. doi: 10.1371/journal.ppat.1000686 (PMC2779593; doi:10.1371/journal.ppat.1000686)
Supplement: Dataset S2 — Identity of genes found in clusters I–V shown in the heatmap in Figure 2A. (0.11 MB XLS) [file ppat.1000686.s009.xls]

## Sheet: Cluster I
1457404_at	INAP; Mail; AA408868	Nfkbiz	nuclear factor of kappa light polypeptide gene enhancer in B-cells inhibitor, zeta
1448728_a_at	INAP; Mail; AA408868	Nfkbiz	nuclear factor of kappa light polypeptide gene enhancer in B-cells inhibitor, zeta
1456610_at	BC038313; KIAA0346; mKIAA0346; RP23-5O23.5; 1700064E03Rik	Jmjd3	jumonji domain containing 3
1425412_at	FCU; MWS; FCAS; Cias1; Mmig1; NALP3; Pypaf1; AII/AVP; AGTAVPRL; MGC129375	Cias1	cold autoinflammatory syndrome 1 homolog (human)
1417487_at	Fra1; fra-1; AW538199	Fosl1	fos-like antigen 1	Wnt_Signaling ; GenMAPP
1450698_at	PAC1	Dusp2	dual specificity phosphatase 2	; KEGG ; Calcium signaling pathway ; KEGG ; ; KEGG ; Calcium signaling pathway ; KEGG ; Type I diabetes mellitus ; KEGG
1459530_at	Kik1; KIK-I; AI172963; 2610510O05Rik	Hsd17b12	Hydroxysteroid (17-beta) dehydrogenase 12, mRNA (cDNA clone MGC:46848 IMAGE:5375831)	KEGG pathway: Ascorbate and aldarate metabolism 00053; KEGG pathway: Bile acid biosynthesis 00120; KEGG pathway: Bisphenol A degradation 00363; KEGG pathway: Butanoate metabolism 00650; KEGG pathway: Fructose and mannose metabolism 00051; KEGG pathway: Galactose metabolism 00052; KEGG pathway: Glycerophospholipid metabolism 00564; KEGG pathway: Glycine, serine and threonine metabolism 00260; KEGG…
1458296_at	AA409028	Ext1	Exostoses (multiple) 1, mRNA (cDNA clone MGC:5903 IMAGE:3499743)	Chondroitin / Heparan sulfate biosynthesis ; KEGG ; Chondroitin / Heparan sulfate biosynthesis ; KEGG
1434350_at	URAX1; taip-3; 4931429D10Rik	Axud1	AXIN1 up-regulated 1
1453285_at	RP23-5O23.4; 2600017H02Rik	2600017H02Rik	RIKEN cDNA 2600017H02 gene
1457759_at		A630081D01Rik	RIKEN cDNA A630081D01 gene
1441129_at	AW548875; D5Ertd606e; 6230410I01Rik	D5Ertd606e	Septin 11, mRNA (cDNA clone MGC:28420 IMAGE:4037515)
1441887_x_at	1190008F14Rik	Sh3bgrl	SH3-binding domain glutamic acid-rich protein like, mRNA (cDNA clone MGC:35895 IMAGE:4954986)
1433450_at	p25; p35; Cdk5r; D11Bwg0379e	Cdk5r1	cyclin-dependent kinase 5, regulatory subunit (p35) 1
1459219_at	Pdzgef1; mKIAA0313; 5830453M24Rik	Rapgef2	Rap guanine nucleotide exchange factor (GEF) 2, mRNA (cDNA clone IMAGE:30545886)	KEGG pathway: MAPK signaling pathway 04010
1444878_at			PREDICTED: Mus musculus hypothetical protein LOC (LOC545334), mRNA
1437913_at	A1-b; A1-d; Bfl-1; Hbpa1; Bcl2a1; BB218357	Bcl2a1a ; Bcl2a1b ; Bcl2a1d	B-cell leukemia/lymphoma 2 related protein A1a ; B-cell leukemia/lymphoma 2 related protein A1b ; B-cell leukemia/lymphoma 2 related protein A1d	Apoptosis_KEGG ; GenMAPP
1459668_at	C86182; I-TRAF; E430026L09Rik	Tank	TRAF family member-associated Nf-kappa B activator, mRNA (cDNA clone MGC:13977 IMAGE:3492937)
1440011_at	AA409028	Ext1	Exostoses (multiple) 1, mRNA (cDNA clone MGC:5903 IMAGE:3499743)	Chondroitin / Heparan sulfate biosynthesis ; KEGG ; Chondroitin / Heparan sulfate biosynthesis ; KEGG
1451340_at	Mrf1; MGC36895; D430024K22Rik	Arid5a	AT rich interactive domain 5A (Mrf1 like)
1444426_at
1420331_at	C86253; Mincle; Clecsf9	Clec4e	C-type lectin domain family 4, member e
1416012_at	Past1; RME-1; AA409636	Ehd1	EH-domain containing 1
1453228_at	5830405C08Rik	Stx11	syntaxin 11	KEGG pathway: SNARE interactions in vesicular transport 04130
1442726_s_at		AI845619	expressed sequence AI845619
1450350_a_at	Jundm2; TIF; Jdp2; Jundp2	MGI:1932093	Jun dimerization protein 2
1421106_at	Htu; Ozz; Ser-1; slalom; Serrate-1; Headturner	Jag1	jagged 1	KEGG pathway: Notch signaling pathway 04330
1428834_at	AI844617; BB104621; 2700078F24Rik; E130306H24Rik	Dusp4	dual specificity phosphatase 4	; KEGG ; Calcium signaling pathway ; KEGG ; ; KEGG ; Calcium signaling pathway ; KEGG ; Type I diabetes mellitus ; KEGG
1438097_at	AA536966; MGC107554; D8Ertd350e	Rab20	RAB20, member RAS oncogene family
1422139_at	uPA; u-PA	Plau	plasminogen activator, urokinase	Wnt_Signaling ; GenMAPP ; Blood_Clotting_Cascade ; GenMAPP
1416129_at	Mig6; RALT; Mig-6; AI788755; 1300002F13Rik	Errfi1	ERBB receptor feedback inhibitor 1
1419816_s_at	Mig6; RALT; Mig-6; AI788755; 1300002F13Rik	Errfi1	ERBB receptor feedback inhibitor 1
1441331_at		A230061C15Rik	RIKEN cDNA A230061C15 gene
1429035_at	MBD-3; AI507039; 1700018F16Rik	Dpep3	dipeptidase 3
1457489_at	If4e; eIF-4E; Eif4e-ps; MGC103177	Eif4e	Eukaryotic translation initiation factor 4E, mRNA (cDNA clone MGC:18497 IMAGE:4216609)	Translation_Factors ; GenMAPP ; mRNA_processing_binding_Reactome ; GenMAPP
1446318_at	CTL1; CHTL1; Cdw92; AW547365; 2210409B22Rik; 4833416H08Rik	Cdw92	Solute carrier family 44, member 1 (Slc44a1), mRNA
1416511_a_at	CEP4; Borg4; 1500041M20Rik	Cdc42ep4	CDC42 effector protein (Rho GTPase binding) 4
1443029_at	AW214454; AW261454; 4632409B19Rik	Ppfibp1	PTPRF interacting protein, binding protein 1 (liprin beta 1)
1457586_at	GAP1m; AA517451; AU023900; 5430433H21Rik	Rasa2	RAS p21 protein activator 2 (Rasa2), mRNA	KEGG pathway: MAPK signaling pathway 04010
1424942_a_at	Myc2; Nird; Niard; c-myc; AU016757	Myc	myelocytomatosis oncogene	Apoptosis ; GenMAPP ; Apoptosis_GenMAPP ; GenMAPP ; G1_to_S_cell_cycle_Reactome ; GenMAPP ; Wnt_Signaling ; GenMAPP
1427629_at	BET; Byp; Scc1; CD148; DEP-1; Ptpb2; Scc-1; AI450271; PTPbeta2	Ptprj	protein tyrosine phosphatase, receptor type, J	; KEGG ; Calcium signaling pathway ; KEGG ; Type I diabetes mellitus ; KEGG
1437939_s_at	DPP1; DPPI; AI047818	Ctsc	Cathepsin C (Ctsc), mRNA
1454742_at	Gpig4; GPIgamma4; 4732452O09Rik; Rasgef1b	Rasgef1b	RasGEF domain family, member 1B
1459742_at			15 days embryo brain cDNA, RIKEN full-length enriched library, clone:G630032A08 product:unclassifiable, full insert sequence
1444273_at		AW555355	expressed sequence AW555355
1459956_at		Dock10	MKIAA0694 protein
1443349_at		Dock10	MKIAA0694 protein
1436801_x_at	CEP4; Borg4; 1500041M20Rik	Cdc42ep4	CDC42 effector protein (Rho GTPase binding) 4
1454736_at		4921515A04Rik	RIKEN cDNA 4921515A04 gene
1420425_at	Blimp1; Blimp-1; PRDI-BF1; ZNFPR1A1	Prdm1	PR domain containing 1, with ZNF domain
1427683_at	Egr-2; Zfp-6; Krox20; NGF1-B; Zfp-25; Krox-20	Egr2	early growth response 2
1427682_a_at	Egr-2; Zfp-6; Krox20; NGF1-B; Zfp-25; Krox-20	Egr2	early growth response 2
1425837_a_at	Ccr4; AU043840; nocturnin	Ccrn4l	CCR4 carbon catabolite repression 4-like (S. cerevisiae)
1415899_at	Junb	Junb	Jun-B oncogene
1436074_at	IkappaBNS; MGC130396	AY078069	cDNA sequence AY078069
1456429_at	MGC124469; MGC124470; A630046N12; D430033E09Rik	Malt1	mucosa associated lymphoid tissue lymphoma translocation gene 1	KEGG pathway: B cell receptor signaling pathway 04662; KEGG pathway: T cell receptor signaling pathway 04660
1445068_at	MGC124469; MGC124470; A630046N12; D430033E09Rik	Malt1	Mucosa associated lymphoid tissue lymphoma translocation gene 1, mRNA (cDNA clone IMAGE:4013060)	KEGG pathway: B cell receptor signaling pathway 04662; KEGG pathway: T cell receptor signaling pathway 04660
1449317_at	Cash; Flip; MRIT; CLARP; FLAME; Casper; c-Flip; I-FLICE; AI646576; MGC103395; 2310024N18Rik; A430105C05Rik; Cflar	Cflar	CASP8 and FADD-like apoptosis regulator	KEGG pathway: Apoptosis 04210
1452418_at		1200016E24Rik	RIKEN cDNA 1200016E24 gene
1418536_at		LOC386462	similar to MHC Q8/9d surface antigen
1443159_at		9130221J17Rik	RIKEN cDNA 9130221J17 gene
1441513_at	C86182; I-TRAF; E430026L09Rik	Tank	TRAF family member-associated Nf-kappa B activator
1416111_at	MGC130312; MGC130313	Cd83	CD83 antigen
1433451_at	p25; p35; Cdk5r; D11Bwg0379e	Cdk5r1	cyclin-dependent kinase 5, regulatory subunit (p35) 1
1420710_at	c-Rel	Rel	reticuloendotheliosis oncogene
1440342_at
1419537_at	TFEC; BB107417; MGC107474	Tcfec	transcription factor EC
1448436_a_at	Irf-1; AU020929	Irf1	interferon regulatory factor 1	Apoptosis ; GenMAPP
1425192_at	BC027373; MGC36331; 2810402K13Rik	BC027373	cDNA sequence BC027373
1450173_at	CCK; RICK; RIP2; CARD3; CARDIAK; D4Bwg0615e; 2210420D18Rik	Ripk2	receptor (TNFRSF)-interacting serine-threonine kinase 2
1425686_at	Cash; Flip; MRIT; CLARP; FLAME; Casper; c-Flip; I-FLICE; AI646576; MGC103395; 2310024N18Rik; A430105C05Rik; Cflar	Cflar	CASP8 and FADD-like apoptosis regulator	KEGG pathway: Apoptosis 04210
1425687_at	Cash; Flip; MRIT; CLARP; FLAME; Casper; c-Flip; I-FLICE; AI646576; MGC103395; 2310024N18Rik; A430105C05Rik; Cflar	Cflar	CASP8 and FADD-like apoptosis regulator	KEGG pathway: Apoptosis 04210
1417888_at	CAR; LEU5; Rfp2; RNF77; 3110001L12Rik	Trim13	tripartite motif protein 13
1424996_at	Cash; Flip; MRIT; CLARP; FLAME; Casper; c-Flip; I-FLICE; AI646576; MGC103395; 2310024N18Rik; A430105C05Rik; Cflar	Cflar	CASP8 and FADD-like apoptosis regulator	KEGG pathway: Apoptosis 04210
1425663_at	IL-1ra; F630041P17Rik	Il1rn	interleukin 1 receptor antagonist
1450971_at	Myd118; AI323528	Gadd45b	growth arrest and DNA-damage-inducible 45 beta	KEGG pathway: Cell cycle 04110; KEGG pathway: MAPK signaling pathway 04010
1419004_s_at	A1-b; A1-d; Bfl-1; Hbpa1; Bcl2a1; BB218357	Bcl2a1a ; Bcl2a1b ; Bcl2a1d	B-cell leukemia/lymphoma 2 related protein A1a ; B-cell leukemia/lymphoma 2 related protein A1b ; B-cell leukemia/lymphoma 2 related protein A1d	Apoptosis_KEGG ; GenMAPP
1456126_at	MGC124469; MGC124470; A630046N12; D430033E09Rik	Malt1	mucosa associated lymphoid tissue lymphoma translocation gene 1	KEGG pathway: B cell receptor signaling pathway 04662; KEGG pathway: T cell receptor signaling pathway 04660
1423017_a_at	IL-1ra; F630041P17Rik	Il1rn	interleukin 1 receptor antagonist
1448793_a_at	Synd4; AA959608; AW108331; ryudocan; syndecan-4	Sdc4	syndecan 4	KEGG pathway: Cell adhesion molecules (CAMs) 04514; KEGG pathway: ECM-receptor interaction 04512
1449773_s_at	Myd118; AI323528	Gadd45b	growth arrest and DNA-damage-inducible 45 beta	KEGG pathway: Cell cycle 04110; KEGG pathway: MAPK signaling pathway 04010
1447612_x_at	BC038313; KIAA0346; mKIAA0346; RP23-5O23.5; 1700064E03Rik	Jmjd3	Jumonji domain containing 3, mRNA (cDNA clone IMAGE:4037702)
1418003_at	1190002H23Rik	1190002H23Rik	RIKEN cDNA 1190002H23 gene
1426817_at	Ki-67; D630048A14Rik	Mki67	antigen identified by monoclonal antibody Ki 67
1423006_at	Pim-1	Pim1	proviral integration site 1	KEGG pathway: Jak-STAT signaling pathway 04630
1444645_at	Sei2; SEI-2; AB041541; AU021878; Kiaa0127; TRIP-Br2; MNCb-1504; mKIAA0127	Sertad2	SERTA domain containing 2, mRNA (cDNA clone MGC:25651 IMAGE:4240282)
1441216_at		5330418N22Rik	RIKEN cDNA 5330418N22 gene
1436186_at	AA410048; 4432406C08Rik	E2f8	E2F transcription factor 8
1419561_at	Mip1a; Scya3; G0S19-1; AI323804; MIP1-(a); LD78alpha; MIP-1alpha; MIP1-alpha	Ccl3	chemokine (C-C motif) ligand 3	KEGG pathway: Cytokine-cytokine receptor interaction 04060; KEGG pathway: Toll-like receptor signaling pathway 04620
1421679_a_at	P21; CDKI; CIP1; SDI1; Waf1; mda6; CAP20; Cdkn1; p21WAF; p21Cip1	Cdkn1a	cyclin-dependent kinase inhibitor 1A (P21)	Cell_Cycle_KEGG ; GenMAPP ; G1_to_S_cell_cycle_Reactome ; GenMAPP
1435458_at	Pim-1	Pim1	proviral integration site 1	KEGG pathway: Jak-STAT signaling pathway 04630
1427515_at	A530088I07Rik	A530088I07Rik	RIKEN cDNA A530088I07 gene
1420330_at	C86253; Mincle; Clecsf9	Clec4e	C-type lectin domain family 4, member e
1422562_at	Rad; REM3	Rrad	Ras-related associated with diabetes
1442945_at		2010109K09Rik	RIKEN cDNA 2010109K09 gene

## Sheet: Cluster II
1427932_s_at		1200003I10Rik ; 1200016E24Rik ; A130040M12Rik ; E430024C06Rik ; LOC433071 ; LOC546178 ; LOC547372	RIKEN cDNA 1200003I10 gene ; RIKEN cDNA 1200016E24 gene ; RIKEN cDNA A130040M12 gene ; RIKEN cDNA E430024C06 gene ; hypothetical gene supported by AK004796; BC040222 ; similar to LRRGT00049 ; similar to LRRGT00049
1424638_at	P21; CDKI; CIP1; SDI1; Waf1; mda6; CAP20; Cdkn1; p21WAF; p21Cip1	Cdkn1a	cyclin-dependent kinase inhibitor 1A (P21)	Cell_Cycle_KEGG ; GenMAPP ; G1_to_S_cell_cycle_Reactome ; GenMAPP
1422631_at	Ah; In; Ahh; Ahre	Ahr	aryl-hydrocarbon receptor
1423413_at	RTP; DRG1; NMSL; Ndr1; TDD5; CAP43; CMT4D; HMSNL; PROXY1	Ndrg1	N-myc downstream regulated gene 1
1450977_s_at	Tdd5; RTP; DRG1; NMSL; Ndr1; TDD5; CAP43; CMT4D; HMSNL; PROXY1	Ndrg1 ; Ndrl	N-myc downstream regulated gene 1 ; N-myc downstream regulated-like
1420760_s_at	Tdd5	Ndrl	N-myc downstream regulated-like
1429234_s_at	AW548875; D5Ertd606e; 6230410I01Rik	2007-09-11	septin 11
1417141_at	AW558444	Igtp	interferon gamma induced GTPase
1431591_s_at	G1p2; IP17; Irfp; UCRP; 15kDa; IGI15; MGC103144; MGC130321	G1p2	interferon, alpha-inducible protein
1418219_at	AI503618	Il15	interleukin 15	KEGG pathway: Cytokine-cytokine receptor interaction 04060; KEGG pathway: Jak-STAT signaling pathway 04630
1417292_at	47kDa; Iigp4; Iipg4; IRG-47; Olfr56	Ifi47	interferon gamma inducible protein 47
1432026_a_at		Herc5	hect domain and RLD 5
1438004_at	POLK; TRF4; LAK-1; TRF4-1; MGC69673	Pols	polymerase (DNA directed) sigma	Purine metabolism ; KEGG ; Pyrimidine metabolism ; KEGG ; DNA polymerase ; KEGG
1449025_at	Ifi49; MGC107331	Ifit3	interferon-induced protein with tetratricopeptide repeats 3
1418825_at	Ifi1; Iigp3; Iipg3; LRG-47	Irgm	immunity-related GTPase family, M
1439825_at	AU042200; BC023741; MGC103262	Dtx3l	deltex 3-like (Drosophila)	KEGG pathway: Notch signaling pathway 04330
1435331_at	MGC130358; MGC130359; 4930422C14	AI447904	expressed sequence AI447904
1451050_at	p36; Nt5y; PN-1; PN-I; PSN1; UMPH; Umph1; lupin; Umph-1; cN-III; AI842776; 1600024P05Rik; 2610206B05Rik; 3110004A18Rik	Nt5c3	5'-nucleotidase, cytosolic III	Purine metabolism ; KEGG ; Pyrimidine metabolism ; KEGG ; Nicotinate and nicotinamide metabolism ; KEGG
1451564_at	Parp14	Parp14	poly (ADP-ribose) polymerase family, member 14
1450672_a_at	1661; AU041952; Trex1	Trex1	three prime repair exonuclease 1
1417793_at	GTPI; AI481100; MGC102455	Iigp2	interferon inducible GTPase 2
1418191_at	UBP43; Ubp15; AW047653; 1110058H21Rik	Usp18	ubiquitin specific peptidase 18
1421911_at	AW496480; 1600010G07Rik	Stat2	signal transducer and activator of transcription 2	KEGG pathway: Jak-STAT signaling pathway 04630
1450403_at	AW496480; 1600010G07Rik	Stat2	signal transducer and activator of transcription 2	KEGG pathway: Jak-STAT signaling pathway 04630
1447213_at	A430075G10Rik	Sp100	Nuclear antigen Sp100 (Sp100), mRNA
1450484_a_at	TDKI; 1200004E04Rik	Tyki	thymidylate kinase family LPS-inducible member
1435529_at	Ifi49; MGC107331	Ifit3	Interferon-induced protein with tetratricopeptide repeats 3, mRNA (cDNA clone MGC:6081 IMAGE:3487345)
1434380_at	Gbp7; 9830147J24Rik	9830147J24Rik	RIKEN cDNA 9830147J24 gene (9830147J24Rik), mRNA
1422397_a_at	AA690181; Il15ra	Il15ra	interleukin 15 receptor, alpha chain	KEGG pathway: Cytokine-cytokine receptor interaction 04060; KEGG pathway: Jak-STAT signaling pathway 04630
1418293_at	Ifi54; AV302338	Ifit2	interferon-induced protein with tetratricopeptide repeats 2
1424339_at	oasl9; 7530414C13Rik	Oasl1	2'-5' oligoadenylate synthetase-like 1
1436058_at	Vig1; cig5; 2510004L01Rik	Rsad2	radical S-adenosyl methionine domain containing 2
1432548_at	Parp14	Parp14	poly (ADP-ribose) polymerase family, member 14
1423401_at	Tel; AW123102; AW557856	Etv6	ets variant gene 6 (TEL oncogene)	Circadian_Exercise ; GenMAPP
1448861_at	Traf5	Traf5	Tnf receptor-associated factor 5	Circadian_Exercise ; GenMAPP
1453939_x_at
1435906_x_at	Gbp2	Gbp2	guanylate nucleotide binding protein 2
1418240_at	Gbp2	Gbp2	guanylate nucleotide binding protein 2
1434372_at
1434046_at	Nmes1; MGC58382	AA467197	expressed sequence AA467197
1440299_at	E330016A19Rik	E330016A19Rik	RIKEN cDNA E330016A19 gene
1450918_s_at	AW259666; pp60c-src; Src	Src	Rous sarcoma oncogene	Integrin-mediated_cell_adhesion_KEGG ; GenMAPP
1436555_at		AI158848	expressed sequence AI158848
1450826_a_at	l7R3; Saa-3; AV098916	Saa3	serum amyloid A 3
1420664_s_at	Ccca; EPCR; AI325044	Procr	protein C receptor, endothelial
1455210_at	Raf; Afr1; Afr-1; mKIAA0854	Zhx2	zinc fingers and homeoboxes protein 2
1451567_a_at	Ifi203	Ifi203 ; LOC547362	interferon activated gene 203 ; similar to interferon-inducible protein 203
1450695_at	Ah; In; Ahh; Ahre	Ahr	aryl-hydrocarbon receptor
1437347_at	s; ETb; ET-B; ET>B<; Sox10m1; AU022549	Ednrb	endothelin receptor type B	Prostaglandin_synthesis_regulation ; GenMAPP ; GPCRDB_Class_A_Rhodopsin-like ; GenMAPP ; Peptide_GPCRs ; GenMAPP
1455104_at	Mad; AW122478	Mxd1	MAX dimerization protein 1
1445381_at
1460626_at	AW548875; D5Ertd606e; 6230410I01Rik	2007-09-11	septin 11
1448775_at		LOC547362	similar to interferon-inducible protein 203
1418932_at	E4BP4; AV225605	Nfil3	nuclear factor, interleukin 3, regulated
1439773_at	9804; Ly67; Tsa1; RIG-E; Sca-2; TSA-1	Ly6e	lymphocyte antigen 6 complex, locus E
1422095_a_at	TDKI; 1200004E04Rik	Tyki	thymidylate kinase family LPS-inducible member
1449009_at	Gtp2; Mg21	Tgtp	T-cell specific GTPase
1419676_at	Mx-2; AI528743	Mx2	myxovirus (influenza virus) resistance 2
1451905_a_at	Mx; Mx-1; AI893580	Mx1	myxovirus (influenza virus) resistance 1
1450783_at	Ifi56	Ifit1	interferon-induced protein with tetratricopeptide repeats 1
1442640_at	AI956840	Slfn5	schlafen 5
1436576_at	A630077B13Rik	A630077B13Rik	RIKEN cDNA A630077B13 gene
1446457_at	RIG-I; C330021E21; 6430573D20Rik	Ddx58	DEAD (Asp-Glu-Ala-Asp) box polypeptide 58

## Sheet: Cluster III
1422474_at	TCRB; Dpde4; dunce; R74983	Pde4b	phosphodiesterase 4B, cAMP specific	Smooth_muscle_contraction ; GenMAPP
1422473_at	TCRB; Dpde4; dunce; R74983	Pde4b	phosphodiesterase 4B, cAMP specific	Smooth_muscle_contraction ; GenMAPP
1427736_a_at	E01; CCR11; L-CCR; Cmkbr1l2; 1810047I05Rik	Ccrl2	chemokine (C-C motif) receptor-like 2	GPCRDB_Class_A_Rhodopsin-like ; GenMAPP
1434430_s_at	AI480866; AI605384; MGC144574; MGC144575	Adora2b	adenosine A2b receptor	GPCRDB_Class_A_Rhodopsin-like ; GenMAPP ; Nucleotide_GPCRs ; GenMAPP
1416268_at	Ets-2; AU022856	Ets2	E26 avian leukemia oncogene 2, 3' domain	Smooth_muscle_contraction ; GenMAPP
1433699_at	A20; Tnfip3	Tnfaip3	tumor necrosis factor, alpha-induced protein 3
1450829_at	A20; Tnfip3	Tnfaip3	tumor necrosis factor, alpha-induced protein 3
1450214_at	AI480866; AI605384; MGC144574; MGC144575	Adora2b	adenosine A2b receptor	GPCRDB_Class_A_Rhodopsin-like ; GenMAPP ; Nucleotide_GPCRs ; GenMAPP
1418936_at	Maff	Maff	v-maf musculoaponeurotic fibrosarcoma oncogene family, protein F (avian)	Smooth_muscle_contraction ; GenMAPP
1428750_at	Cep2; Borg1; AI845703; D19Bwg1013e; 1110008C05Rik	Cdc42ep2	CDC42 effector protein (Rho GTPase binding) 2
1431843_a_at	IKBE	Nfkbie	nuclear factor of kappa light polypeptide gene enhancer in B-cells inhibitor, epsilon	Apoptosis ; GenMAPP
1427381_at	AI323667	Irg1	immunoresponsive gene 1
1445452_at	4732496E14Rik	Traf1	Tnf receptor-associated factor 1	Apoptosis ; GenMAPP ; Apoptosis_GenMAPP ; GenMAPP ; Apoptosis_KEGG ; GenMAPP
1449984_at	GROb; Gro2; Mip2; Scyb; MIP-2; Scyb2; MIP-2a; Mgsa-b; CINC-2a	Cxcl2	chemokine (C-X-C motif) ligand 2	KEGG pathway: Cytokine-cytokine receptor interaction 04060
1453102_at	mKIAA1469; 5530600M07Rik; C430047I10Rik	Flrt3	fibronectin leucine rich transmembrane protein 3
1429310_at	mKIAA1469; 5530600M07Rik; C430047I10Rik	Flrt3	fibronectin leucine rich transmembrane protein 3
1418847_at	AII; AU022422	Arg2	arginase type II	KEGG pathway: Arginine and proline metabolism 00330; KEGG pathway: Urea cycle and metabolism of amino groups 00220
1439221_s_at	IGM; p50; Bp50; GP39; IMD3; TRAP; HIGM1; T-BAM; Tnfrsf5; AI326936; Cd40	Cd40	CD40 antigen	Apoptosis_KEGG ; GenMAPP ; Inflammatory_Response_Pathway ; GenMAPP
1460415_a_at	IGM; p50; Bp50; GP39; IMD3; TRAP; HIGM1; T-BAM; Tnfrsf5; AI326936; Cd40	Cd40	CD40 antigen	Apoptosis_KEGG ; GenMAPP ; Inflammatory_Response_Pathway ; GenMAPP
1424393_s_at	Adh8; AI043035; 6330565B14Rik	Adhfe1	alcohol dehydrogenase, iron containing, 1
1444233_at	G2a	Gpr132	G protein-coupled receptor 132	GPCRDB_Other ; GenMAPP
1457780_at	5830405C08Rik	Stx11	PREDICTED: syntaxin 11 [Mus musculus], mRNA sequence	KEGG pathway: SNARE interactions in vesicular transport 04130
1447685_x_at	Ets-2; AU022856	Ets2	E26 avian leukemia oncogene 2, 3' domain	Smooth_muscle_contraction ; GenMAPP
1449473_s_at	IGM; p50; Bp50; GP39; IMD3; TRAP; HIGM1; T-BAM; Tnfrsf5; AI326936; Cd40	Cd40	CD40 antigen	Apoptosis_KEGG ; GenMAPP ; Inflammatory_Response_Pathway ; GenMAPP
1438841_s_at	AII; AU022422	Arg2	arginase type II	KEGG pathway: Arginine and proline metabolism 00330; KEGG pathway: Urea cycle and metabolism of amino groups 00220
1437486_at	Rai3; Raig1	Gprc5a	G protein-coupled receptor, family C, group 5, member A
1438796_at
1421578_at	Act-2; Mip1b; Scya4; MIP-1B; AT744.1	Ccl4	chemokine (C-C motif) ligand 4	KEGG pathway: Cytokine-cytokine receptor interaction 04060; KEGG pathway: Toll-like receptor signaling pathway 04620
1445490_at		C77805	expressed sequence C77805
1419858_at			PREDICTED: Mus musculus similar to Interferon-activatable protein 205 (IFI-205) (D3 protein) (LOC545386), mRNA
1417256_at	Clg; Mmp1; MMP-13	Mmp13	matrix metallopeptidase 13	Matrix_Metalloproteinases ; GenMAPP
1427894_at	Slitl2; 2610528G05Rik	Slitl2	Slit-like 2 (Drosophila)
1440506_at	Tea; Cat2; Atrc2	Slc7a2	Solute carrier family 7 (cationic amino acid transporter, y+ system), member 2 (Slc7a2), mRNA
1418992_at	fX; Cf10	F10	coagulation factor X	Blood_Clotting_Cascade ; GenMAPP ; ; KEGG
1418993_s_at	fX; Cf10	F10	coagulation factor X	Blood_Clotting_Cascade ; GenMAPP ; ; KEGG
1431088_at	mFKHLA; 1200010K03Rik; 2310007G05Rik	Foxp4	forkhead box P4
1449028_at	Arhu; G28K; WRCH1; mG28K; WRCH-1; CDC42L1; AI182090; 2310026M05Rik	Rhou	ras homolog gene family, member U
1438945_x_at	Cx43; Npm1; Cnx43; Gja-1; AU042049; AW546267; Cx43alpha1; connexin43	Gja1	gap junction membrane channel protein alpha 1	Calcium_regulation_in_cardiac_cells ; GenMAPP ; Smooth_muscle_contraction ; GenMAPP
1445534_at		Flnb	Filamin, beta, mRNA (cDNA clone IMAGE:3488025)
1434794_at	Rif; Arhf; Ifld1; AI845056; AV026554	Rhof	ras homolog gene family, member f
1424529_s_at	CGR11; AW045201; 1110004G24Rik	Cgref1	cell growth regulator with EF hand domain 1
1441971_at			Transcribed locus
1449305_at	fX; Cf10	F10	coagulation factor X	Blood_Clotting_Cascade ; GenMAPP ; ; KEGG
1437635_at	Esdn; CLCP1; AW146002; 1700055P21Rik	Dcbld2	discoidin, CUB and LCCL domain containing 2
1419714_at	B7-H1; PD-L1; Pdcd1l1; Pdcd1lg1	Cd274	CD274 antigen	KEGG pathway: Cell adhesion molecules (CAMs) 04514
1421009_at	Vig1; cig5; 2510004L01Rik	Rsad2	radical S-adenosyl methionine domain containing 2
1421008_at	Vig1; cig5; 2510004L01Rik	Rsad2	radical S-adenosyl methionine domain containing 2
1425156_at	Gbp7; 9830147J24Rik	9830147J24Rik	RIKEN cDNA 9830147J24 gene
1418392_a_at	Gbp4; AW228655	Gbp4	guanylate nucleotide binding protein 4
1418126_at	SISd; Scya5; RANTES; TCP228; MuRantes	Ccl5	chemokine (C-C motif) ligand 5	KEGG pathway: Cytokine-cytokine receptor interaction 04060; KEGG pathway: Toll-like receptor signaling pathway 04620
1419192_at	Fig1; Fig1-ps	Il4i1	interleukin 4 induced 1
1450703_at	Tea; Cat2; Atrc2	Slc7a2	solute carrier family 7 (cationic amino acid transporter, y+ system), member 2
1444165_at	Gm511; E030012M19Rik	E030012M19Rik	RIKEN cDNA E030012M19 gene
1448752_at	CAII; Car-2; Ltw-5; Lvtw-5; AI131712	Car2	carbonic anhydrase 2	Nitrogen metabolism ; KEGG
1426314_at	s; ETb; ET-B; ET>B<; Sox10m1; AU022549	Ednrb	endothelin receptor type B	Prostaglandin_synthesis_regulation ; GenMAPP ; GPCRDB_Class_A_Rhodopsin-like ; GenMAPP ; Peptide_GPCRs ; GenMAPP
1424086_at	D9Ucla1; AL024221; D130038B21Rik	D9Ucla1	DNA segment, Chr 9, University of California at Los Angeles 1
1444524_at
1430802_at	Qa8; Qa-2; Qa-8; H-2Q8; Ms10t; MMS10-T	H2-Q8	histocompatibility 2, Q region locus 8	KEGG pathway: Antigen processing and presentation 04612; KEGG pathway: Cell adhesion molecules (CAMs) 04514; KEGG pathway: Type I diabetes mellitus 04940
1460220_a_at	op; Csfm; CSF-1; M-CSF; C87615	Csf1	colony stimulating factor 1 (macrophage)	KEGG pathway: Cytokine-cytokine receptor interaction 04060; KEGG pathway: Hematopoietic cell lineage 04640
1451314_a_at	CD106; Vcam-1	Vcam1	vascular cell adhesion molecule 1	KEGG pathway: Cell adhesion molecules (CAMs) 04514; KEGG pathway: Leukocyte transendothelial migration 04670
1449450_at	cPGES; mPGES; mPGES-1; D2Ertd369e; 2410099E23Rik	Ptges	prostaglandin E synthase	Eicosanoid_Synthesis ; GenMAPP
1421744_at	Ath1; gp34; Ath-1; Ox40l; TXGP1; CD134L; OX-40L; Txgp1l	Tnfsf4	tumor necrosis factor (ligand) superfamily, member 4	KEGG pathway: Cytokine-cytokine receptor interaction 04060
1415989_at	CD106; Vcam-1	Vcam1	vascular cell adhesion molecule 1	KEGG pathway: Cell adhesion molecules (CAMs) 04514; KEGG pathway: Leukocyte transendothelial migration 04670
1423594_a_at	s; ETb; ET-B; ET>B<; Sox10m1; AU022549	Ednrb	endothelin receptor type B	Prostaglandin_synthesis_regulation ; GenMAPP ; GPCRDB_Class_A_Rhodopsin-like ; GenMAPP ; Peptide_GPCRs ; GenMAPP
1430594_at	Rcp; MGC159103; 2010200K21Rik; 4833414G05Rik	Rab11fip1	RAB11 family interacting protein 1 (class I)
1418930_at	C7; IP10; CRG-2; INP10; IP-10; Ifi10; mob-1; Scyb10; gIP-10	Cxcl10	chemokine (C-X-C motif) ligand 10	KEGG pathway: Cytokine-cytokine receptor interaction 04060; KEGG pathway: Toll-like receptor signaling pathway 04620
1448383_at	MT1-MMP; AI325305; MT-MMP-1	Mmp14	matrix metallopeptidase 14 (membrane-inserted)	Matrix_Metalloproteinases ; GenMAPP
1441400_at	1810029B16Rik	1810029B16Rik	RIKEN cDNA 1810029B16 gene
1448606_at	Kdt2; lpA1; vzg-1; Gpcr26; AI326300; MGC29102; 5031439C20	Edg2	endothelial differentiation, lysophosphatidic acid G-protein-coupled receptor, 2	Small_ligand_GPCRs ; GenMAPP ; Smooth_muscle_contraction ; GenMAPP
1426008_a_at	Tea; Cat2; Atrc2	Slc7a2	solute carrier family 7 (cationic amino acid transporter, y+ system), member 2
1451451_at	AI573844; 5133401E04Rik	Gca	grancalcin
1449891_a_at	Esdn; CLCP1; AW146002; 1700055P21Rik	Dcbld2	discoidin, CUB and LCCL domain containing 2
1424698_s_at	AI573844; 5133401E04Rik	Gca	grancalcin
1442608_at	Gm511; E030012M19Rik	E030012M19Rik	RIKEN cDNA E030012M19 gene
1417143_at	Kdt2; lpA1; vzg-1; Gpcr26; AI326300; MGC29102; 5031439C20	Edg2	endothelial differentiation, lysophosphatidic acid G-protein-coupled receptor, 2	Small_ligand_GPCRs ; GenMAPP ; Smooth_muscle_contraction ; GenMAPP

## Sheet: Cluster IV
1416505_at	Hmr; N10; TR3; Gfrp; Hbr1; NP10; TIS1; GFRP1; Hbr-1; NGFIB; nur77; NGFI-B	Nr4a1	nuclear receptor subfamily 4, group A, member 1	Nuclear_Receptors ; GenMAPP
1424880_at	Trb1; TRB-1; A530090O15Rik	Trib1	tribbles homolog 1 (Drosophila)
1448272_at	Pc3; APRO1; TIS21; AA959598	Btg2	B-cell translocation gene 2, anti-proliferative
1416250_at	Pc3; APRO1; TIS21; AA959598	Btg2	B-cell translocation gene 2, anti-proliferative
1419066_at	2610524G09Rik	Ier5l	immediate early response 5-like
1442884_at	NK1; NK2; HGF/SF; SF/HGF; C230052L06Rik	Hgf	hepatocyte growth factor	KEGG pathway: Colorectal cancer 05210; KEGG pathway: Cytokine-cytokine receptor interaction 04060; KEGG pathway: Focal adhesion 04510; KEGG pathway: Melanoma 05218
1445711_at		BB163080	expressed sequence BB163080
1443669_at	Gm146; mKIAA1643; 9630058O20Rik	Zfyve28	Zinc finger, FYVE domain containing 28 (Zfyve28), mRNA
1454880_s_at	AW260063; AW411872	Bmf	Bcl2 modifying factor
1451566_at	MGC6652; BC005471	BC005471	cDNA sequence BC005471
1448529_at	TM; CD141; AI385582	Thbd	thrombomodulin	KEGG pathway: Complement and coagulation cascades 04610
1442292_at	1600028C08Rik; 1700038J06Rik; 4930592P22Rik	Arhgef6	Rac/Cdc42 guanine nucleotide exchange factor (GEF) 6	KEGG pathway: Pancreatic cancer 05212; KEGG pathway: Regulation of actin cytoskeleton 04810
1429275_at		5830448L21Rik	RIKEN cDNA 5830448L21 gene
1428432_at		2310047A01Rik	RIKEN cDNA 2310047A01 gene
1418288_at	fld; Kiaa0188; mKIAA0188; 4631420P06; Lpin1	Lpin1	lipin 1
1426041_a_at	Frabp; ZFYVE6; 9030023J02Rik; 9330209B17Rik; Fgd4	Fgd4	FYVE, RhoGEF and PH domain containing 4
1438431_at	ALDR; ABC39; ALDL1; ALDRP	Abcd2	ATP-binding cassette, sub-family D (ALD), member 2	KEGG pathway: ABC transporters - General 02010
1419748_at	ALDR; ABC39; ALDL1; ALDRP	Abcd2	ATP-binding cassette, sub-family D (ALD), member 2	KEGG pathway: ABC transporters - General 02010
1438031_at	Gm327; BC066069; MGC74365; MGC79207	Rasgrp3	RAS, guanyl releasing protein 3	KEGG pathway: B cell receptor signaling pathway 04662; KEGG pathway: MAPK signaling pathway 04010
1438030_at	Gm327; BC066069; MGC74365; MGC79207	Rasgrp3	RAS, guanyl releasing protein 3	KEGG pathway: B cell receptor signaling pathway 04662; KEGG pathway: MAPK signaling pathway 04010
1439153_at	BC025007; MGC32473; E130105P19Rik	Ibrdc2	IBR domain containing 2	KEGG pathway: Tryptophan metabolism 00380
1428651_at	C85082; 1110046J11Rik; 4930429H24Rik; 6530402O20Rik	Klhl24	kelch-like 24 (Drosophila)
1434378_a_at	Mad4; 2810410A03Rik	Mxd4	Max dimerization protein 4, mRNA (cDNA clone MGC:19425 IMAGE:3490469)
1417707_at	AI428195	B230342M21Rik	RIKEN cDNA B230342M21 gene
1452630_at	TLT-1; 5430401J17Rik	Treml1	triggering receptor expressed on myeloid cells-like 1
1433575_at	Sox-4; AA682046	Sox4	SRY-box containing gene 4 (Sox4), mRNA
1450476_at	CB2; CB2-R	Cnr2	cannabinoid receptor 2 (macrophage)	GPCRDB_Class_A_Rhodopsin-like ; GenMAPP ; Small_ligand_GPCRs ; GenMAPP
1455990_at	CHO1; Knsl5; MKLP1; C87313; MKLP-1; 3110001D19Rik	Kif23	kinesin family member 23
1437052_s_at	Glut3; C78366; Glut-3; AA408729; AL023014; AL024341; AU040424	Slc2a3	solute carrier family 2 (facilitated glucose transporter), member 3
1434911_s_at	AI120128; AW546831; FLJ00368; mFLJ00368; 4933411B03Rik	Arhgap19	Rho GTPase activating protein 19
1429089_s_at	AW539426; KIAA1671; mKIAA1671; A530094D01; 8430408O14Rik	2900026A02Rik	RIKEN cDNA 2900026A02 gene
1437245_at	9930117H01Rik	9930117H01Rik	RIKEN cDNA 9930117H01 gene
1423672_at	2510042P03Rik	2510042P03Rik	RIKEN cDNA 2510042P03 gene
1455337_at		9030023J02Rik	RIKEN cDNA 9030023J02 gene
1438211_s_at	Dbp	Dbp	D site albumin promoter binding protein
1422869_at	Eyk; Mer; Nyk	Mertk	c-mer proto-oncogene tyrosine kinase
1437356_at	Ebi2	Ebi2	Epstein-Barr virus induced gene 2
1428669_at	AW060705; 2900002K07Rik	Bmyc	brain expressed myelocytomatosis oncogene
1425037_at	Frabp; ZFYVE6; 9030023J02Rik; 9330209B17Rik; Fgd4	Fgd4	FYVE, RhoGEF and PH domain containing 4
1456423_at	AA536666; AI426407; 9430004D19Rik; C030040A15Rik	Mbd5	methyl-CpG binding domain protein 5
1458718_at	Gm446; Col28a1	Tmem156	PREDICTED: hypothetical protein XP_144292 [Mus musculus], mRNA sequence
1431982_at	AI120128; AW546831; FLJ00368; mFLJ00368; 4933411B03Rik	Arhgap19	Rho GTPase activating protein 19
1429604_at	4733401I05Rik	1810011H11Rik	RIKEN cDNA 1810011H11 gene
1453748_a_at	CHO1; Knsl5; MKLP1; C87313; MKLP-1; 3110001D19Rik	Kif23	kinesin family member 23
1435492_at	Cis4; SSI4; Cish4; STAI4; Socs4; SOCS-4; SOCS-6; STATI4; HSPC060; AI447482; MGC102463; 1500012M23Rik; 5830401B18Rik	Socs6	suppressor of cytokine signaling 6	KEGG pathway: Insulin signaling pathway 04910; KEGG pathway: Jak-STAT signaling pathway 04630; KEGG pathway: Type II diabetes mellitus 04930
1437886_at	MGC118659	Klhl6	kelch-like 6 (Drosophila)
1451190_a_at	Sbk	Sbk1	SH3-binding kinase 1
1417903_at	DFNA5; Fin15; 2310037D07Rik; 4932441K13Rik	Dfna5h	deafness, autosomal dominant 5 homolog (human)
1430485_at		3010009O07Rik	RIKEN cDNA 3010009O07 gene
1415996_at	THIF; VDUP1; Hyplip1; AA682105; 1200008J08Rik; Txnip	Txnip	thioredoxin interacting protein
1415997_at	THIF; VDUP1; Hyplip1; AA682105; 1200008J08Rik; Txnip	Txnip	thioredoxin interacting protein
1441248_at
1425282_at	BC025007; MGC32473; E130105P19Rik	Ibrdc2	IBR domain containing 2	KEGG pathway: Tryptophan metabolism 00380
1437917_at		D530037H12Rik	RIKEN cDNA D530037H12 gene

## Sheet: Cluster V
1419209_at	KC; Fsp; N51; gro; Gro1; Mgsa; Scyb1	Cxcl1	chemokine (C-X-C motif) ligand 1	KEGG pathway: Cytokine-cytokine receptor interaction 04060
1416576_at	CIS3; Cish3; EF-10; SSI-3; SOCS-3	Socs3	suppressor of cytokine signaling 3	KEGG pathway: Adipocytokine signaling pathway 04920; KEGG pathway: Insulin signaling pathway 04910; KEGG pathway: Jak-STAT signaling pathway 04630; KEGG pathway: Type II diabetes mellitus 04930
1417262_at	COX2; Cox-2; PHS-2; Pghs2; TIS10; PGHS-2	Ptgs2	prostaglandin-endoperoxide synthase 2	Eicosanoid_Synthesis ; GenMAPP ; Prostaglandin_synthesis_regulation ; GenMAPP ; Prostaglandin and leukotriene metabolism ; KEGG
1417263_at	COX2; Cox-2; PHS-2; Pghs2; TIS10; PGHS-2	Ptgs2	prostaglandin-endoperoxide synthase 2	Eicosanoid_Synthesis ; GenMAPP ; Prostaglandin_synthesis_regulation ; GenMAPP ; Prostaglandin and leukotriene metabolism ; KEGG
1419082_at	PAI-2; Planh2; ovalbumin	Serpinb2	serine (or cysteine) peptidase inhibitor, clade B, member 2	Blood_Clotting_Cascade ; GenMAPP
1443414_at		C78513	EST C78513
1438148_at	Dcip1	Gm1960	gene model 1960, (NCBI)
1428027_at			BIC noncoding mRNA, complete sequence
1426063_a_at	AV020497	Gem	GTP binding protein (gene overexpressed in skeletal muscle)
1457644_s_at	KC; Fsp; N51; gro; Gro1; Mgsa; Scyb1	Cxcl1	chemokine (C-X-C motif) ligand 1	KEGG pathway: Cytokine-cytokine receptor interaction 04060
1449399_a_at	Il-1b; IL-1beta	Il1b	interleukin 1 beta	Inflammatory_Response_Pathway ; GenMAPP ; Smooth_muscle_contraction ; GenMAPP
1456212_x_at	CIS3; Cish3; EF-10; SSI-3; SOCS-3	Socs3	suppressor of cytokine signaling 3	KEGG pathway: Adipocytokine signaling pathway 04920; KEGG pathway: Insulin signaling pathway 04910; KEGG pathway: Jak-STAT signaling pathway 04630; KEGG pathway: Type II diabetes mellitus 04930
1455899_x_at	CIS3; Cish3; EF-10; SSI-3; SOCS-3	Socs3	suppressor of cytokine signaling 3	KEGG pathway: Adipocytokine signaling pathway 04920; KEGG pathway: Insulin signaling pathway 04910; KEGG pathway: Jak-STAT signaling pathway 04630; KEGG pathway: Type II diabetes mellitus 04930
1441855_x_at	KC; Fsp; N51; gro; Gro1; Mgsa; Scyb1	Cxcl1	chemokine (C-X-C motif) ligand 1	KEGG pathway: Cytokine-cytokine receptor interaction 04060
1422924_at	Ly63l; 4-1BBL; Cd137l; 4-1BB-L; AI848817	Tnfsf9	tumor necrosis factor (ligand) superfamily, member 9	KEGG pathway: Cytokine-cytokine receptor interaction 04060
1418350_at	DTS; Dtr; Hegfl; HB-EGF; AW047313; MGC107656	Hbegf	heparin-binding EGF-like growth factor	KEGG pathway: GnRH signaling pathway 04912
1421473_at	Il-1a	Il1a	interleukin 1 alpha	Inflammatory_Response_Pathway ; GenMAPP
1450298_at	LTg; HVEML; LIGHT; Ly113; HVEM-L	Tnfsf14	tumor necrosis factor (ligand) superfamily, member 14	KEGG pathway: Cytokine-cytokine receptor interaction 04060
1440346_at	BC038313; KIAA0346; mKIAA0346; RP23-5O23.5; 1700064E03Rik	Jmjd3	Jumonji domain containing 3, mRNA (cDNA clone IMAGE:4037702)
1437270_a_at	CLC; Bsf3; MGC129162; MGC129163	Bsf3	Cardiotrophin-like cytokine factor 1 (Clcf1), mRNA	KEGG pathway: Cytokine-cytokine receptor interaction 04060; KEGG pathway: Jak-STAT signaling pathway 04630
1427429_at	Csfgm; Gm-CSf; MGI-IGM; MGC151255; MGC151257	Csf2	colony stimulating factor 2 (granulocyte-macrophage)	KEGG pathway: Cytokine-cytokine receptor interaction 04060; KEGG pathway: Fc epsilon RI signaling pathway 04664; KEGG pathway: Hematopoietic cell lineage 04640; KEGG pathway: Jak-STAT signaling pathway 04630; KEGG pathway: Natural killer cell mediated cytotoxicity 04650; KEGG pathway: T cell receptor signaling pathway 04660
1444010_at
1419534_at
1443536_at	sut; xCT; AI451155; 9930009M05Rik	Slc7a11	solute carrier family 7 (cationic amino acid transporter, y+ system), member 11
1449227_at	m25OH; AI462618	Ch25h	cholesterol 25-hydroxylase
1420413_at	sut; xCT; AI451155; 9930009M05Rik	Slc7a11	solute carrier family 7 (cationic amino acid transporter, y+ system), member 11
1430701_a_at	2410046L14Rik; 2810429P03Rik	5730528L13Rik	RIKEN cDNA 5730528L13 gene
1446850_at	Lpp3; Ppab2b; AV025606; D4Bwg0538e; D4Bwg1535e; 1110003O22Rik; 2610002D05Rik	Ppap2b	Phosphatidic acid phosphatase type 2B (Ppap2b), mRNA	Glycerolipid metabolism ; KEGG ; Glycerophospholipid metabolism ; KEGG ; Glycosphingolipid metabolism ; KEGG
1423602_at	4732496E14Rik	Traf1	Tnf receptor-associated factor 1	Apoptosis ; GenMAPP ; Apoptosis_GenMAPP ; GenMAPP ; Apoptosis_KEGG ; GenMAPP
1428735_at	Cd69	Cd69	CD69 antigen
1460156_at	MGC107583; 4930433E13Rik	Aoah	Acyloxyacyl hydrolase (Aoah), mRNA
1449134_s_at	Prf; Spi-C; C76795; AU019198	Spic	Spi-C transcription factor (Spi-1/PU.1 related)
1457666_s_at	Ifi202; Ifbip-1; Ifi202a; Ifi202b	Ifi202b	interferon activated gene 202B
1447789_x_at	p54; rck; HLR2; mRCK/P54; E230023J21Rik; Ddx6	Ddx6	DEAD (Asp-Glu-Ala-Asp) box polypeptide 6, mRNA (cDNA clone MGC:29113 IMAGE:5043599)	mRNA_processing_binding_Reactome ; GenMAPP
1448162_at	CD106; Vcam-1	Vcam1	vascular cell adhesion molecule 1	KEGG pathway: Cell adhesion molecules (CAMs) 04514; KEGG pathway: Leukocyte transendothelial migration 04670
1421551_s_at	Ifi202; Ifbip-1; Ifi202a; Ifi202b	Ifi202b	interferon activated gene 202B
1429350_at	MGC118226; 1700027M21Rik	1700027M21Rik	RIKEN cDNA 1700027M21 gene
1423933_a_at	PLET1; AA407923; AU043048; 0610037B23Rik	1600029D21Rik	RIKEN cDNA 1600029D21 gene
1417408_at	TF; Cf3; Cf-3; CD142; AA409063	F3	coagulation factor III	KEGG pathway: Complement and coagulation cascades 04610
1447264_at	Rcp; MGC159103; 2010200K21Rik; 4833414G05Rik	Rab11fip1	RAB11 family interacting protein 1 (class I)
1448914_a_at	op; Csfm; CSF-1; M-CSF; C87615	Csf1	colony stimulating factor 1 (macrophage)	KEGG pathway: Cytokine-cytokine receptor interaction 04060; KEGG pathway: Hematopoietic cell lineage 04640
1419721_at	HM74; Pumag; PUMA-G; mHM74b; Gpr109b	Gpr109b	G protein-coupled receptor 109B	GPCRDB_Class_A_Rhodopsin-like ; GenMAPP
1455812_x_at	Slitl2; 2610528G05Rik	Slitl2	Slit-like 2 (Drosophila)
1451596_a_at	SK1; 1110006G24Rik; Sphk1	Sphk1	sphingosine kinase 1	S1P_Signaling ; GenMAPP
1418949_at	SBF; MIC-1	Gdf15	growth differentiation factor 15
1446245_at
1417065_at	egr; TIS8; Zenk; Egr-1; NGFIA; Zfp-6; ETR103; Krox-1; Krox24; NGF1-A; NGFI-A; Zif268; Krox-24; A530045N19Rik	Egr1	early growth response 1	Ovarian_Infertility_Genes ; GenMAPP
1418835_at	Tdag; TDAG51; DT1P1B11	Phlda1	pleckstrin homology-like domain, family A, member 1
1442700_at	TCRB; Dpde4; dunce; R74983	Pde4b	phosphodiesterase 4B, cAMP specific	Smooth_muscle_contraction ; GenMAPP
1450330_at	CSIF; Il-10	Il10	interleukin 10	KEGG pathway: Cytokine-cytokine receptor interaction 04060; KEGG pathway: Jak-STAT signaling pathway 04630; KEGG pathway: T cell receptor signaling pathway 04660
1420380_at	JE; HC11; MCAF; MCP1; MCP-1; Scya2; Sigje; SMC-CF; AI323594	Ccl2	chemokine (C-C motif) ligand 2	KEGG pathway: Cytokine-cytokine receptor interaction 04060
1421228_at	fic; marc; mcp3; MCP-3; Scya7	Ccl7	chemokine (C-C motif) ligand 7	KEGG pathway: Cytokine-cytokine receptor interaction 04060
1442643_at
